# Supplementary material for: Light chain modulates heavy chain conformation to change protection profile of monoclonal antibodies against influenza A viruses
Source: Cell Discov. 2019 Apr 16;5:21. doi: 10.1038/s41421-019-0086-x (PMC6465249; doi:10.1038/s41421-019-0086-x)
Supplement: Supplementary file 2 — Supplementary Table S5 [file 41421_2019_86_MOESM2_ESM.xlsx]

## Sheet: Sheet1
		Names	Primer Sequences
	VH - Forward Primers	IGHV_LR1	CGCAGACCCTCTCACTCAC
		IGHV_LR2	TGGAGCTGAGGTGAAGAAGC
		IGHV_LR3	TGCAATCTGGGTCTGAGTTG
		IGHV_LR4	GGCTCAGGACTGGTGAAGC
		IGHV_LR5	TGGAGCAGAGGTGAAAAAGC
		IGHV_LR6	GGTGCAGCTGTTGGAGTCT
		IGHV_LR7	ACTGTTGAAGCCTTCGGAGA
		IGHV_LR8	AAACCCACACAGACCCTCAC
		IGHV_LR9	AGTCTGGGGCTGAGGTGAAG
		IGHV_LR10	GGCCCAGGACTGGTGAAG
		IGHV_LR11	GGTGCAGCTGGTGGAGTC
	VH - Reverse Primers	HGR	AAGACCGATGGGCCCTTG
	Kappa - Forward Primers	kvf1	TGACCCAGTCTCCATCCTCC
		kvf2	TGACCCAGTCTCCATCCTCA
		kvf3	TGACCCAGTCTCCATCCTTCC
		kvf4	TGACCCAGTCTCCATCCTTACT
		kvf5	TGACCCAGTCTCCATCTGCC
		kvf6	TGACCCAGTCTCCATCTTCC
		kvf7	TGACACAGTCTCCAGCCACC
		kvf8	TGACACAGTCTCCAGGCACC
		kvf9	TGACGCAGTCTCCAGGCAC
		kvf10	TGACCCAGTCTCCAGACTCC
		kvf11	TGACTCAGTCTCCACTCTCCC
		kvf12	TGACCCAGTCTCCATTCTCCC
		kvf13	TGACCCAGACTCCACTCTCTC
		kvf14	TGACCCAGACTCCACTCTCC
		kvf15	TGACCCAGTCTCCTTCCACC
		kvf16	TCACGCAGTCTCCAGCATTC
		kvf17	TGACGCAGTCTCCAGCCAC
		kvf18	TGACCCAGTCTCCATCTTCTG
	Kappa- Reverse Primers	KCR	ACACAACAGAGGCAGTTCCAG
	Lambda - Forward Primers	lvf1	GGTCCTGGGCCCAGTCTGTCG
		lvf2	GGTCCTGGGCCCAGTCTGCC
		lvf3	GTCCTGGGCCCAGTCTGTGCT
		lvf4	TGTCAGTGGTCCAGGCAGGGC
		lvf5	GATCCTGGGCTCAGTCTGCCCTG
		lvf6	GCTCTGAGGCCTCCTATGAGCTG
		lvf7	GATCCGTGGCCTCCTATGAGCTG
		lvf8	TCTCTGAGGCCTCCTATGAGCTG
		lvf9	GCTCTGCGACCTCCTATGAGCTG
		lvf10	GTTCTGTGGTTTCTTCTGAGCTGAC
		lvf11	GCTCTGTGACCTCCTATGTGCTG
		lvf12	TCTCTGTGGCCTCCTATGAGCTG
		lvf13	GTTCTGTGGCCTCCTATGAGCTG
		lvf14	GTCTCTGTGCTCTGCCTGTGCTG
		lvf15	GGTCTCTCTCCCAGCCTGTGCTG
		lvf16	GGTCTCTCTCCCAGCTTGTGCTG
		lvf17	GTTCCCTCTCGCAGCCTGTGCT
		lvf18	GTTCCCTCTCGCAGGCTGTGCT
		lvf19	GGTCCAATTCTCAGACTGTGGTGAC
		lvf20	GGTCCAATTCCCAGGCTGTGGTG
		lvf21	GAGTGGATTCTCAGACTGTGGTGAC
		lvf22	GGTCCCTCTCCCAGCCTGTGC
	Lambda- Reverse Primers	LCR	AGTGTGGCCTTGTTGGCTTG
	K1 V Gene Primers	4K1-A1	CATCATTTTGGCAAAGAATTCGCCACCATGGACATGAGAGT
		4K1-B1	TGCAGCCACAGTTCGTTTGATTTCCACCTTGGTCC
	K1 CL Primers	4K1-A2	AAGGTGGAAATCAAACGAACTGTGGCTGCACCATCTG
		4K1-B2	GAAAAAGATCTGCTAGCTCGAGTTAGTGGTGGTG
	K1 Fusion Primers	4K1-F	CATCATTTTGGCAAAGAATTCGCCAC
		4K1-R	GAAAAAGATCTGCTAGCTCGAGTTAG
	K2 V Gene Primers	4K1-A1	CATCATTTTGGCAAAGAATTCGCCACCATGGACATGAGAGT
		4K1-B1	TGCAGCCACAGTTCGTTTGATTTCCACCTTGGTCC
	K2 CL Primers	4K1-A2	AAGGTGGAAATCAAACGAACTGTGGCTGCACCATCTG
		4K1-B2	GAAAAAGATCTGCTAGCTCGAGTTAGTGGTGGTG
	K2 Fusion Primers	4K1-F	CATCATTTTGGCAAAGAATTCGCCAC
		4K1-R	GAAAAAGATCTGCTAGCTCGAGTTAG
	K3 V Gene Primers	4K1-A1	CATCATTTTGGCAAAGAATTCGCCACCATGGACATGAGAGT
		4K3-B1	TGCAGCCACAGTTCGTTTGATTTCCACCCTGGTCC
	K3 CL Primers	4K3-A2	AGGGTGGAAATCAAACGAACTGTGGCTGCACCATCTG
		4K1-B2	GAAAAAGATCTGCTAGCTCGAGTTAGTGGTGGTG
	K3 Fusion Primers	4K1-F	CATCATTTTGGCAAAGAATTCGCCAC
		4K1-R	GAAAAAGATCTGCTAGCTCGAGTTAG
	L1 V Gene Primers	4L1-A1	CATCATTTTGGCAAAGAATTCGCCACCATGGCATGGATCCCT
		4L1-B1	AGCCTTGGGCTGACCTAGGACGGTGACCTTGGTCCCAG
	L1 CL Primers	4L1-A2	AAGGTCACCGTCCTAGGTCAGCCCAAGGCTGCCCCCT
		1L1-B2	TTAGTGGTGGTGGTGGTGGTGTGAACATTCTGTAGGGGCCACTGTC
	L1 Fusion Primers	1L1-F	CATCATTTTGGCAAAGAATTCGCCACCAT
		1L1-R	GAAAAAGATCTGCTAGCTCGAGTTAGTGGTGGTGGTGGTGGT
	L2 V Gene Primers	4L2-A1	TCATCATTTTGGCAAAGAATTCGCCACCATGGCCTGGGCTCT
		4L2-B1	AGCCTTGGGCTGACCTAGGACGGTGACCTTGGTCCCAGT
	L2 CL Primers	4L1-A2	AAGGTCACCGTCCTAGGTCAGCCCAAGGCTGCCCCCT
		1L1-B2	TTAGTGGTGGTGGTGGTGGTGTGAACATTCTGTAGGGGCCACTGTC
	L2 Fusion Primers	1L1-F	CATCATTTTGGCAAAGAATTCGCCACCAT
		1L1-R	GAAAAAGATCTGCTAGCTCGAGTTAGTGGTGGTGGTGGTGGT
	H1 V Gene Primers	4H1-A1	CATCATTTTGGCAAAGAATTCGCCACCATGGAGTTCGGCCT
		4H1-B1	GCCTTTGGTGCTCGCTGAGGAGACGGTGACCAGAG
	H1 CH1+Fc Primers	4H1-A2	CTCTGGTCACCGTCTCCTCAGCGAGCACCAAAGGCCCGAGCG
		4H1-B2	GAAAAAGATCTGCTAGCTCGAGTCATTTACCCGGAGACAGGGAGAGGC
	H1 Fusion Primers	4K1-F	CATCATTTTGGCAAAGAATTCGCCAC
		4H1-R	GAAAAAGATCTGCTAGCTCGAGTCAT
	H2 V Gene Primers	4H1-A1	CATCATTTTGGCAAAGAATTCGCCACCATGGAGTTCGGCCT
		4H2-B1	GCCTTTGGTGCTCGCTGAGGAGACGGTGACCAGGG
	H2 CH1+Fc Primers	4H2-A2	CCCTGGTCACCGTCTCCTCAGCGAGCACCAAAGGCCCGAGCG
		4H1-B2	GAAAAAGATCTGCTAGCTCGAGTCATTTACCCGGAGACAGGGAGAGGC
	H2 Fusion Primers	4K1-F	CATCATTTTGGCAAAGAATTCGCCAC
		4H1-R	GAAAAAGATCTGCTAGCTCGAGTCAT
	H3 V Gene Primers	4H1-A1	CATCATTTTGGCAAAGAATTCGCCACCATGGAGTTCGGCCT
		4H3-B1	GCCTTTGGTGCTCGCTGAGGAGACGGTGACCGTGG
	H3 CH1+Fc Primers	4H3-A2	CCACGGTCACCGTCTCCTCAGCGAGCACCAAAGGCCCGAGCG
		4H1-B2	GAAAAAGATCTGCTAGCTCGAGTCATTTACCCGGAGACAGGGAGAGGC
	H3 Fusion Primers	4K1-F	CATCATTTTGGCAAAGAATTCGCCAC
		4H1-R	GAAAAAGATCTGCTAGCTCGAGTCAT
